# Supplementary material for: Camphor-10-Sulfonamide Amino Acid Esters: Synthesis, Antiviral Evaluation, and Molecular Docking Insights
Source: Int J Mol Sci. 2026 Jan 7;27(2):616. doi: 10.3390/ijms27020616 (PMC12841417; doi:10.3390/ijms27020616)
Supplement: Supplementary file 1 [file ijms-27-00616-s001.zip]

Archive with 1 entries (1 files):
- ijms-4011071-supplementary.pdf
